# Supplementary material for: Radiologists’ Perspectives on AI Integration in Mammographic Breast Cancer Screening: A Mixed Methods Study
Source: Cancers (Basel). 2025 Oct 30;17(21):3491. doi: 10.3390/cancers17213491 (PMC12607412; doi:10.3390/cancers17213491)
Supplement: Supplementary file 1 [file cancers-17-03491-s001.zip]

Archive with 1 entries (1 files):
- cancers-3939073-supplementary.pdf
